# Supplementary material for: Functional Analyses of Bovine Foamy Virus-Encoded miRNAs Reveal the Importance of a Defined miRNA for Virus Replication and Host–Virus Interaction
Source: Viruses. 2020 Nov 2;12(11):1250. doi: 10.3390/v12111250 (PMC7693620; doi:10.3390/v12111250)
Supplement: Supplementary file 1 [file viruses-12-01250-s001.zip]

Archive with 3 entries (3 files):
- Wenhu2 suppl Fig1-new.pdf
- Wenhu2 suppl Fig2 new.pdf
- Wenhu2 suppl Fig3 new.pdf
